# Supplementary material for: SAR of Novel 3-Arylisoquinolinones: meta-Substitution on the Aryl Ring Dramatically Enhances Antiproliferative Activity through Binding to Microtubules
Source: J Med Chem. 2022 Mar 15;65(6):4783–97. doi: 10.1021/acs.jmedchem.1c01936 (PMC9098178; doi:10.1021/acs.jmedchem.1c01936)
Supplement: Supplementary file 2 — jm1c01936_si_002.csv [file jm1c01936_si_002.csv]

Compound	Smile	MCF7, IC50 (µM)	MDA-MB-231, IC50 (µM)	HepG2, IC50 (µM)	SNU423, IC50 (µM)	A549, IC50 (µM)	HCT116, IC50 (µM)	THLE-3, IC50 (µM)
compound2	O=C1C2=CC=C(F)C=C2C=C(C3=CC=CC(OC)=C3)N1	1.43 ± 0.03	0.19 ± 0.04	2.33 ± 0.22	0.58 ± 0.04	0.83 ± 0.17	0.20 ± 0.01	>25
compound3	O=C1C2=CC=C(F)C=C2C=C(C3=CC=C(OC)C=C3)N1	>50	>50	>50	>50	>50	>50
compound4	O=C1C2=CC=C(F)C=C2C=C(C3=CC=CC(F)=C3)N1	0.50 ± 0.01	0.09 ± 0.001	0.86 ± 0.06	0.36 ± 0.01	0.44 ± 0.08	0.13 ± 0.01	>25
compound5	O=C1C2=CC=C(F)C=C2C=C(C3=CC=C(F)C=C3)N1	>50	>50	>50	>50	>50	>50
compound6	O=C1C2=CC(F)=CC=C2C=C(C3=CC=CC(OC)=C3)N1	1.60 ± 0.40	0.22 ± 0.02	1.40 ± 0.06	0.68 ± 0.09	0.47 ± 0.03	0.21 ± 0.01	>25
compound7	O=C1C2=CC(F)=CC=C2C=C(C3=CC=C(OC)C=C3)N1	>50
compound8	O=C1C2=CC(F)=CC=C2C=C(C3=CC=C(F)C=C3)N1	>50
